# Supplementary material for: Injury of Macrophages Induced by Clostridium perfringens Type C Exotoxins
Source: Int J Mol Sci. 2024 Mar 27;25(7):3718. doi: 10.3390/ijms25073718 (PMC11011396; doi:10.3390/ijms25073718)
Supplement: Supplementary file 1 [file ijms-25-03718-s001.zip]

Archive with 1 entries (1 files):
- ijms-2927878-supplementary.xlsx
