# Supplementary material for: Injury of Macrophages Induced by Clostridium perfringens Type C Exotoxins
Source: Int J Mol Sci. 2024 Mar 27;25(7):3718. doi: 10.3390/ijms25073718 (PMC11011396; doi:10.3390/ijms25073718)
Supplement: Supplementary file 1 [file ijms-25-03718-s001.zip › ijms-2927878-supplementary.xlsx]

## Sheet: Sheet1
Supplementary Table S1. Statistical analysis of transcriptome sequencing data.
sample	clean reads	clean bases	error rate	Q20	Q30
control1	45588852	6.84G	0.03	97.58	93.58
control2	44799878	6.72G	0.03	97.76	93.79
control3	43412444	6.51G	0.03	97.54	93.27
CP_BHI1	44019992	6.6G	0.03	97.61	93.46
CP_BHI2	45473248	6.82G	0.03	97.82	93.9
CP_BHI3	44583098	6.69G	0.03	97.62	93.62
